# Supplementary material for: Konzo prevention in six villages in the DRC and the dependence of konzo prevalence on cyanide intake and malnutrition
Source: Toxicol Rep. 2015 Apr 7;2:609–16. doi: 10.1016/j.toxrep.2015.03.014 (PMC5598134; doi:10.1016/j.toxrep.2015.03.014)
Supplement: Transparency document [file mmc1.zip]

Archive with 19 entries (16 files):
- mmc1/
- mmc1/ConflictofInterestBanea.pdf
- __MACOSX/
- __MACOSX/mmc1/
- __MACOSX/mmc1/._ConflictofInterestBanea.pdf
- mmc1/ConflictofInterestDenton.pdf
- __MACOSX/mmc1/._ConflictofInterestDenton.pdf
- mmc1/ConflictofInterestFoster.pdf
- __MACOSX/mmc1/._ConflictofInterestFoster.pdf
- mmc1/ConflictofInterestKuwa.pdf
- __MACOSX/mmc1/._ConflictofInterestKuwa.pdf
- mmc1/ConflictofInterestMandombi.pdf
- __MACOSX/mmc1/._ConflictofInterestMandombi.pdf
- mmc1/ConflictofInterestNahimana.pdf
- __MACOSX/mmc1/._ConflictofInterestNahimana.pdf
- mmc1/ConflictofInterestTshala.pdf
- __MACOSX/mmc1/._ConflictofInterestTshala.pdf
- mmc1/FCTConflictofInterestJHB.pdf
- __MACOSX/mmc1/._FCTConflictofInterestJHB.pdf
